# Supplementary material for: The Next Frontier in Tuberculosis Investigation: Automated Whole Genome Sequencing for Mycobacterium tuberculosis Analysis
Source: Int J Mol Sci. 2024 Jul 19;25(14):7909. doi: 10.3390/ijms25147909 (PMC11276714; doi:10.3390/ijms25147909)
Supplement: Supplementary file 1 [file ijms-25-07909-s001.zip]

Archive with 2 entries (2 files):
- Supplementary Tables S1, S2 and S4.xlsx
- Table S3.xlsx
