# Supplementary material for: The Next Frontier in Tuberculosis Investigation: Automated Whole Genome Sequencing for Mycobacterium tuberculosis Analysis
Source: Int J Mol Sci. 2024 Jul 19;25(14):7909. doi: 10.3390/ijms25147909 (PMC11276714; doi:10.3390/ijms25147909)
Supplement: Supplementary file 1 [file ijms-25-07909-s001.zip › Supplementary Tables S1, S2 and S4.xlsx]

## Sheet: Table S1
Table S1: Lyve-SET data from NSPHL clinical isolates
Lyve-SET was used for SNP analysis with M. tuberculosis H37Rv (NC_000962.3) set as the reference genome. SNPs in individual isolates were compared against one another, producing the matrix below. The higher the SNP count, the more distantly related the isolates were. Replicates of isolates revealed high conservation in SNP profiles as denoted by a "-", implying highly consistent and reproducible …
.	NSPHL-Strain-10-1	NSPHL-Strain-11-1	NSPHL-Strain-12-1	NSPHL-Strain-12-2	NSPHL-Strain-12-3	NSPHL-Strain-13-1	NSPHL-Strain-14-1	NSPHL-Strain-15-1	NSPHL-Strain-16-2	NSPHL-Strain-17-1	NSPHL-Strain-17-2	NSPHL-Strain-17-3	NSPHL-Strain-8-1	NSPHL-Strain-8-2	NSPHL-Strain-8-3	NSPHL-Strain-8-4	NSPHL-Strain-9-1
NSPHL-Strain-10-1	-	641	577	555	618	1979	1323	872	1792	229	232	223	1919	1898	1910	1978	2000
NSPHL-Strain-11-1	641	-	440	421	477	2027	1338	895	1797	634	647	644	1936	1916	1935	2035	2035
NSPHL-Strain-12-1	577	440	-	-	-	1833	1206	785	1662	566	578	575	1777	1763	1780	1832	1856
NSPHL-Strain-12-2	555	421	-	-	-	1800	1173	762	1632	544	553	551	1742	1729	1744	1795	1822
NSPHL-Strain-12-3	618	477	-	-	-	1977	1313	846	1766	600	615	614	1901	1877	1895	1978	1992
NSPHL-Strain-13-1	1979	2027	1833	1800	1977	-	2124	2040	131	1949	1971	1966	174	170	173	181	295
NSPHL-Strain-14-1	1323	1338	1206	1173	1313	2124	-	1380	1896	1284	1304	1301	2039	2022	2041	2130	2148
NSPHL-Strain-15-1	872	895	785	762	846	2040	1380	-	1812	846	864	856	1956	1930	1952	2042	2059
NSPHL-Strain-16-2	1792	1797	1662	1632	1766	131	1896	1812	-	1765	1779	1777	148	147	148	147	256
NSPHL-Strain-17-1	229	634	566	544	600	1949	1284	846	1765	-	-	-	1888	1875	1887	1948	1972
NSPHL-Strain-17-2	232	647	578	553	615	1971	1304	864	1779	-	-	-	1907	1895	1906	1971	1996
NSPHL-Strain-17-3	223	644	575	551	614	1966	1301	856	1777	-	-	-	1903	1891	1901	1966	1992
NSPHL-Strain-8-1	1919	1936	1777	1742	1901	174	2039	1956	148	1888	1907	1903	-	-	-	-	258
NSPHL-Strain-8-2	1898	1916	1763	1729	1877	170	2022	1930	147	1875	1895	1891	-	-	-	-	255
NSPHL-Strain-8-3	1910	1935	1780	1744	1895	173	2041	1952	148	1887	1906	1901	-	-	-	-	257
NSPHL-Strain-8-4	1978	2035	1832	1795	1978	181	2130	2042	147	1948	1971	1966	-	-	-	-	269
NSPHL-Strain-9-1	2000	2035	1856	1822	1992	295	2148	2059	256	1972	1996	1992	258	255	257	269	-

## Sheet: Table S2
Table S2: Lyve-SET data from SFPHL clinical isolates
Lyve-SET was used for SNP analysis with M. tuberculosis H37Rv (NC_000962.3) set as the reference genome. SNPs in individual isolates were compared against one another, producing the matrix below. The higher the SNP count, the more distantly related the isolates were. SNP profiles as denoted by a "-" could imply isolates being replicates of one another or are very closely related to one another.
.	36359772	36360342	36360344	36360347	36360353	36360355	36360361	36360364	36360369	36360376	36360377	36360388	Z008267	Z008268	Z008270	Z008271	Z008272	Z008273	Z008274	Z008275	Z008276	Z008277	Z008278	Z008279
36359772	-	1880	-	1176	1245	1079	1864	1904	1228	1222	1993	1235	-	221	1237	1993	224	1991	1921	209	215	1984	2002	1230
36360342	1880	-	1823	1740	1848	1629	-	-	1833	1831	934	1837	1752	1922	1829	948	1905	948	160	1904	1898	192	195	1830
36360344	-	1823	-	1142	1194	1051	1825	1847	1184	1178	1921	1181	-	213	1180	1923	217	1924	1866	203	210	1921	1927	1174
36360347	1176	1740	1142	-	804	719	1726	1760	807	798	1833	-	1064	1196	5	1833	1186	1839	1788	1188	1191	1837	1852	173
36360353	1245	1848	1194	804	-	-	1821	1869	-	2	1962	858	1143	1261	857	1958	1250	1959	1889	1264	1264	1946	1961	855
36360355	1079	1629	1051	719	-	-	1616	1644	-	3	1720	754	995	1100	757	1717	1084	1720	1657	1095	1098	1697	1708	743
36360361	1864	-	1825	1726	1821	1616	-	2	1815	1809	920	1813	1734	1898	1801	933	1876	938	157	1881	1882	195	196	1803
36360364	1904	-	1847	1760	1869	1644	2	-	1855	1852	942	1861	1773	1944	1855	953	1920	955	161	1929	1922	199	200	1857
36360369	1228	1833	1184	807	-	-	1815	1855	-	3	1937	852	1127	1241	854	1934	1231	1937	1872	1244	1245	1930	1943	843
36360376	1222	1831	1178	798	2	3	1809	1852	3	-	1937	848	1124	1238	846	1932	1234	1939	1863	1240	1242	1921	1935	838
36360377	1993	934	1921	1833	1962	1720	920	942	1937	1937	-	1958	1864	2042	1953	134	2013	357	955	2029	2016	1004	1009	1946
36360388	1235	1837	1181	-	858	754	1813	1861	852	848	1958	-	1125	1262	5	1953	1253	1952	1892	1259	1249	1970	1995	192
Z008267	-	1752	-	1064	1143	995	1734	1773	1127	1124	1864	1125	-	210	1129	1870	208	1866	1799	192	200	1857	1871	1130
Z008268	221	1922	213	1196	1261	1100	1898	1944	1241	1238	2042	1262	210	-	1270	2047	218	2037	1975	232	242	2044	2056	1268
Z008270	1237	1829	1180	5	857	757	1801	1855	854	846	1953	5	1129	1270	-	1951	1263	1950	1892	1264	1257	1968	1991	194
Z008271	1993	948	1923	1833	1958	1717	933	953	1934	1932	134	1953	1870	2047	1951	-	2022	360	967	2038	2020	1017	1022	1949
Z008272	224	1905	217	1186	1250	1084	1876	1920	1231	1234	2013	1253	208	218	1263	2022	-	2013	1957	228	241	2012	2028	1258
Z008273	1991	948	1924	1839	1959	1720	938	955	1937	1939	357	1952	1866	2037	1950	360	2013	-	971	2028	2015	1016	1019	1950
Z008274	1921	160	1866	1788	1889	1657	157	161	1872	1863	955	1892	1799	1975	1892	967	1957	971	-	1964	1952	214	216	1891
Z008275	209	1904	203	1188	1264	1095	1881	1929	1244	1240	2029	1259	192	232	1264	2038	228	2028	1964	-	224	2030	2048	1258
Z008276	215	1898	210	1191	1264	1098	1882	1922	1245	1242	2016	1249	200	242	1257	2020	241	2015	1952	224	-	2017	2031	1256
Z008277	1984	192	1921	1837	1946	1697	195	199	1930	1921	1004	1970	1857	2044	1968	1017	2012	1016	214	2030	2017	-	1	1951
Z008278	2002	195	1927	1852	1961	1708	196	200	1943	1935	1009	1995	1871	2056	1991	1022	2028	1019	216	2048	2031	1	-	1972
Z008279	1230	1830	1174	173	855	743	1803	1857	843	838	1946	192	1130	1268	194	1949	1258	1950	1891	1258	1256	1951	1972	-

## Sheet: Table S4
Table S4: Genome accession numbers of clinical isolates
Sequence data obtained from the 34 clinical Mycobacterium tuberculosis isolates in this study are publicly available on DDBJ/ENA/GenBank under BioProject PRJNA1129189.
Sample ID	Genome Accession Number
36359772	JBEWVM000000000
36360342	JBEWVL000000000
36360344	JBEWVK000000000
36360347	JBEWVJ000000000
36360353	JBEWVI000000000
36360355	JBEWVH000000000
36360361	JBEWVG000000000
36360364	JBEWVF000000000
36360369	JBEWVE000000000
36360376	JBEWVD000000000
36360377	JBEWVC000000000
36360388	JBEWVB000000000
Z008267	JBEWVA000000000
Z008268	JBEWUZ000000000
Z008270	JBEWUY000000000
Z008271	JBEWUX000000000
Z008272	JBEWUW000000000
Z008273	JBEWUV000000000
Z008274	JBEWUU000000000
Z008275	JBEWUT000000000
Z008276	JBEWUS000000000
Z008277	JBEWUR000000000
Z008278	JBEWUQ000000000
Z008279	JBEWUP000000000
NSPHL_STRAIN_10	JBEWVU000000000
NSPHL_STRAIN_11	JBEWVT000000000
NSPHL_STRAIN_12	JBEWVS000000000
NSPHL_STRAIN_13	JBEWVR000000000
NSPHL_STRAIN_14	JBEWVQ000000000
NSPHL_STRAIN_15	JBEWVP000000000
NSPHL_STRAIN_16	JBEWVO000000000
NSPHL_STRAIN_17	JBEWVN000000000
NSPHL_STRAIN_8	JBEWVW000000000
NSPHL_STRAIN_9	JBEWVV000000000
