# Supplementary material for: The Next Frontier in Tuberculosis Investigation: Automated Whole Genome Sequencing for Mycobacterium tuberculosis Analysis
Source: Int J Mol Sci. 2024 Jul 19;25(14):7909. doi: 10.3390/ijms25147909 (PMC11276714; doi:10.3390/ijms25147909)
Supplement: Supplementary file 1 [file ijms-25-07909-s001.zip › Table S3.xlsx]

## Sheet: Table S3
Table S3: Concordance Between Genotypic and Phenotypic AMR Profiles of MTB Isolates from SFPHL.
Concordance between genotypic and phenotypic AMR profiles was established. Isolates with no AST performed were denoted as "Not Available".
Sample ID	Sub-Lineage	Predicted AMR Drug Classes	Antimicrobial Susceptibility Test (AST)
			Streptomycin 1.0 µg/mL	Isoniazid 0.1 μg/mL	Rifampin 1.0 μg/mL	Ethambutol 5.0 µg/mL	Pyrazinamide 100 μg/mL
36359772	2.2.1	Aminoglycoside, Beta-Lactam, Lincosamide/Macrolide	Not Available
36360342	1.1.1.1	Aminoglycoside, Beta-Lactam	Not Available	Sensitive	Sensitive	Sensitive	Sensitive
36360344	2.2.1	Aminoglycoside, Beta-Lactam, Lincosamide/Macrolide	Sensitive	Sensitive	Sensitive	Sensitive	Sensitive
36360347	4.6.2.2	Aminoglycoside, Beta-Lactam, Lincosamide/Macrolide	Sensitive	Sensitive	Sensitive	Sensitive	Sensitive
36360353	4.1.2	Aminoglycoside, Beta-Lactam, Lincosamide/Macrolide	Sensitive	Sensitive	Sensitive	Sensitive	Sensitive
36360355	4.1.2	Aminoglycoside, Beta-Lactam, Lincosamide/Macrolide, Pyrazinamide	Sensitive	Sensitive	Sensitive	Sensitive	Sensitive
36360361	1.1.1.1	Aminoglycoside, Beta-Lactam	Sensitive	Sensitive	Sensitive	Sensitive	Sensitive
36360364	1.1.1.1	Aminoglycoside, Beta-Lactam	Sensitive	Sensitive	Sensitive	Sensitive	Sensitive
36360369	4.1.2	Aminoglycoside, Beta-Lactam, Lincosamide/Macrolide	Not Available	Sensitive	Sensitive	Sensitive	Sensitive
36360376	4.1.2	Aminoglycoside, Beta-Lactam, Lincosamide/Macrolide	Not Available	Sensitive	Sensitive	Sensitive	Sensitive
36360377	1.2.1.2.1	Aminoglycoside, Beta-Lactam, Lincosamide/Macrolide, Isoniazid, Ethionamide	Sensitive	Sensitive	Sensitive	Sensitive	Sensitive
36360388	4.6.2.2	Aminoglycoside, Beta-Lactam, Lincosamide/Macrolide	Not Available	Sensitive	Sensitive	Sensitive	Sensitive
Z008267	2.2.1	Aminoglycoside, Beta-Lactam, Lincosamide/Macrolide	Not Available	Sensitive	Sensitive	Sensitive	Sensitive
Z008268	2.2.1	Aminoglycoside, Beta-Lactam, Lincosamide/Macrolide	Sensitive	Sensitive	Sensitive	Sensitive	Sensitive
Z008270	4.6.2.2	Aminoglycoside, Beta-Lactam, Lincosamide/Macrolide	Not Available	Sensitive	Sensitive	Sensitive	Sensitive
Z008271	1.2.1.2.1	Aminoglycoside, Beta-Lactam, Lincosamide/Macrolide	Sensitive	Sensitive	Sensitive	Sensitive	Sensitive
Z008272	2.2.1	Aminoglycoside, Beta-Lactam, Lincosamide/Macrolide, Isoniazid	Sensitive	Sensitive	Sensitive	Sensitive	Sensitive
Z008273	1.2.1.2	Aminoglycoside, Beta-Lactam, Lincosamide/Macrolide	Sensitive	Sensitive	Sensitive	Sensitive	Sensitive
Z008274	1.1.1.1	Aminoglycoside, Beta-Lactam	Sensitive	Sensitive	Sensitive	Sensitive	Sensitive
Z008275	2.2.1	Aminoglycoside, Beta-Lactam, Lincosamide/Macrolide	Not Available
Z008276	2.2.1.1	Aminoglycoside, Beta-Lactam, Lincosamide/Macrolide	Sensitive	Sensitive	Sensitive	Sensitive	Sensitive
Z008277	1.1.1.1	Aminoglycoside, Beta-Lactam	Sensitive	Sensitive	Sensitive	Sensitive	Sensitive
Z008278	1.1.1.1	Aminoglycoside, Beta-Lactam	Sensitive	Sensitive	Sensitive	Sensitive	Sensitive
Z008279	4.6.2.2	Aminoglycoside, Beta-Lactam, Lincosamide/Macrolide	Not Available	Sensitive	Sensitive	Sensitive	Sensitive
